# Supplementary material for: Cross-reactive immunity against the SARS-CoV-2 Omicron variant is low in pediatric patients with prior COVID-19 or MIS-C
Source: Nat Commun. 2022 May 27;13:2979. doi: 10.1038/s41467-022-30649-1 (PMC9142524; doi:10.1038/s41467-022-30649-1)
Supplement: Supplementary file 4 — Source Data [file 41467_2022_30649_MOESM4_ESM.xlsx]

## Sheet: Figure 1
Source Data file for Fig 1b
	Acute COVID-19			MIS-C
	< 5 Years (n=22)	5-11 Years (n=14)	12-20 Years (n=26)	< 5 Years (n=22)	5-11 Years (n=20)	12-20 Years (n=23)
ICU Admission	0.363636	0.428571	0.538462	0.727273	0.7	0.73913
Any respiratory support	0.272727	0.357143	0.615385	0.454545	0.5	0.521739
Mechanical ventilation	0.136364	0.214286	0.230769	0.0909091	0.05	0.217391
Source Data file for Fig 1c
Acute COVID-19				Convalescent COVID-19				MIS-C
<5	5-11	12-21		5<5	5-11	12-21		<5	5-11	12-21
116.705
193.666
2475.65
241.653
39.5689
147.586
78592
3302.3
26823.2
469.718
417.638
1392.62
433.523
27.6357
82
89.9506
615.392
551.708
1208.67
474.311
990.073
320.652
	766.829
	506.754
	19053.1
	4655.64
	533.983
	10119
	27651.6
	546.134
	346.572
	58569.1
	390.36
	17736.4
	325.957
	61951.3
		11906.8
		5686.63
		723930
		115.275
		35225.6
		102.139
		88695.8
		5438.47
		1831.32
		347846
		74181.1
		14121.4
		16709
		89614.9
		27796.2
		3846.1
		97860.1
		1178.47
		3521.89
		45875.4
		62138.9
		2968
		821.959
		15505.6
		13799.2
		196.035
				22603.5
				41477.6
				41477.6
				9489.38
				21998.4
				12121.3
				15390.5
				25564.7
				66626.2
				16843.4
				4748.41
					35416.6
					77588.2
					22603.5
					26929.8
					29223.7
					35917.6
					9243.39
					62500
					16778.6
					56195.7
					51480.1
					2500
					9890.61
					55375.9
					28889.2
					30005.3
					7838.04
						5933.55
						10485.5
						3291.58
						17793.3
						65953.7
						21486.7
						268777
						65061.8
						1352.17
						10862.8
						4680.5
						33975.3
						10043.3
						11199.3
						51991.4
						45413.3
						21657.5
						22975.2
						8089.56
						54131.4
						54359.6
						5073.5
								51193.5
								11907.1
								10882.5
								3886.83
								15444
								2083.14
								12498
								15747.1
								90561.1
								58292.6
								56213.8
								57379.4
								27480.6
								32474.4
								54486.9
								27044.6
								32729
								49612.6
								5542.72
								60801.1
								37330.1
								11051.5
									10299.3
									17510.7
									52595.7
									26392.4
									8061.57
									60797.3
									25061.3
									55202.6
									63114.4
									10056.3
									161076
									23297.7
									38605.1
									8798.32
									36685.5
									21269.3
									96569.2
									22394.3
									19591.6
									12193.6
										17167.7
										31358.4
										5055.74
										11410.4
										60692.9
										42580.7
										58456.2
										20067.8
										17068.2
										156.452
										3810.23
										65066.8
										25621.4
										5055.3
										55177.9
										17594.1
										3836.51
										62500
										53115.5
										59586.1
										15515.2
										9987.38
										5106.43

## Sheet: Figure 2, 3, S1, S2
Source data file for the Neutralization data shown in the manuscript (Figure 2 & 3 and Supplementary figures S1 & S2).
Subject #	Patient Category	Age Group (Years)	PsVNA50 titers_WA1/2020	PsVNA50 titers_Alpha	PsVNA50 titers_Gamma	PsVNA50 titers_Beta	PsVNA50 titers_Omicron	PsVNA50 titers_Delta
1	Acute COVID-19	<5	10	10	10	10	10	10
2	Convalescent COVID-19	<5	276.7	467.9	309.7	113.1	10	71.9
3	MIS-C	<5	1842.2	123.8	78.1	58.2	39.62	94.6
4	MIS-C	<5	1185.27	205.545	129.28	91.7559	10	231.7
5	MIS-C	<5	683.013	652.105	176.437	130.103	10	147.2
6	MIS-C	<5	1122.19	929.644	772.551	413.963	63.3	941.4
7	Convalescent COVID-19	<5	255.735	264.578	208.42	122.653	10	127.1
8	Acute COVID-19	<5	10	10	10	10	10	10
9	MIS-C	<5	4300.1	2713	445	242.5	42.9	1242.1
10	Acute COVID-19	<5	40.7	10	10	10	10	10
11	MIS-C	<5	228	142.5	466	58.1	33.92	166.6
12	Acute COVID-19	<5	339.1	245	268.9	74.4	10	191.6
13	Convalescent COVID-19	<5	1117.78	123.093	74.9333	79.3087	10	78.025
14	Convalescent COVID-19	<5	291.6	178.9	479.1	94.5	10	361.4
15	Convalescent COVID-19	<5	635	89.6	341.2	97.1	10	259
16	Convalescent COVID-19	<5	342.939	312.264	301.947	305.727	58	266.7
17	MIS-C	<5	262.9	136.3	225.8	62.7	10	101.5
18	Convalescent COVID-19	<5	1230.94	1235.24	136.974	142.911	27.667	197.029
19	Acute COVID-19	<5	10	10	10	10	10	10
20	Acute COVID-19	<5	10	10	25	10	10	10
21	Convalescent COVID-19	<5	1019.99	263.505	141.228	134.668	127.2	250.63
22	MIS-C	<5	633.143	552.277	193.557	210.277	46.7	431.3
23	MIS-C	<5	684.2	465.98	200.877	133.214	10	421.4
24	MIS-C	<5	541.73	383.597	227.901	160.536	10	165.6
25	MIS-C	<5	54.2	62.8	29.4	10	10	10
26	MIS-C	<5	2156.28	1496.11	94.5518	55.3987	10	489.472
27	Acute COVID-19	<5	1301.69	672.666	454.641	290.131	10	634.114
28	MIS-C	<5	390.898	104.528	10	10	10	332.1
29	Convalescent COVID-19	<5	402.893	346.161	339.485	211.07	10	115.5
30	MIS-C	<5	1318.29	690.754	441.511	366.037	10	482.8
31	MIS-C	<5	293.104	110.988	10	10	10	78.5
32	MIS-C	<5	10	10	10	10	10	10
33	MIS-C	<5	2920.3	1560.67	1450.37	1450.49	128.49	1336.6
34	MIS-C	<5	5613.64	927.686	453.555	385.262	212.16	941.1
35	Acute COVID-19	<5	10	10	10	10	10	10
36	Convalescent COVID-19	5 to <12	179.8	61.2	492.7	69.2	10	41.7
37	Acute COVID-19	5 to <12	62.2	10	10	10	10	10
38	Convalescent COVID-19	5 to <12	1070.03	812.173	602.539	250.702	10	333.3
39	Convalescent COVID-19	5 to <12	1092.11	175.243	149.51	120.341	10	121.6
40	MIS-C	5 to <12	978.066	595.083	364.472	210	10	303.1
41	MIS-C	5 to <12	488.492	390.761	287.188	225.66	71.6	383.7
42	Acute COVID-19	5 to <12	1114.27	975.729	43.5538	10	10	420.243
43	MIS-C	5 to <12	1741	566	451	180	10	720
44	Convalescent COVID-19	5 to <12	307.5	82.2	187.6	41.7	10	23
45	MIS-C	5 to <12	901.8	112.1	390	107	41.1	123.8
46	MIS-C	5 to <12	365.878	268.595	197.936	82.6241	10	128.4
47	Convalescent COVID-19	5 to <12	265.47	131.762	106.731	119.248	10	34.7
48	Acute COVID-19	5 to <12	10	10	10	10	10	10
49	MIS-C	5 to <12	455.9	243.3	102.7	33.3	10	151
50	MIS-C	5 to <12	1362.8	428.7	412.6	227.3	10	569.4
51	MIS-C	5 to <12	4623.5	230.9	845.7	282.6	19.6	868.3
52	Convalescent COVID-19	5 to <12	580.237	116.578	116.886	72.2528	10	72.4
53	Convalescent COVID-19	5 to <12	1589.88	391.588	231.205	151.156	10	174.6
54	MIS-C	5 to <12	208.7	180.1	187.3	23.9	10	83.3
55	Acute COVID-19	5 to <12	803.664	598.281	124.665	80.8619	10	707.2
56	Acute COVID-19	5 to <12	10	10	10	10	10	10
57	MIS-C	5 to <12	1007.4	154.6	654	121.4	64.8	201.3
58	Acute COVID-19	5 to <12	141.8	99.7	108.6	58.4	10	153.5
59	Acute COVID-19	5 to <12	201.6	48.9	77.3	35.2	10	100.9
60	Acute COVID-19	5 to <12	77.9	51.4	10	10	10	23.3
61	Convalescent COVID-19	5 to <12	925.826	298.297	256.349	168.553	10	458.3
62	Convalescent COVID-19	5 to <12	631.143	179.45	79.9083	56.6101	31.4	149.4
63	Convalescent COVID-19	5 to <12	1640.82	1185.58	1970.93	10	10	483.9
64	Convalescent COVID-19	5 to <12	10	10	10	10	10	10
65	Acute COVID-19	5 to <12	244.1	334.3	43	10	10	152.5
66	MIS-C	5 to <12	212.5	200.9	123	23.3	10	115.9
67	Acute COVID-19	5 to <12	10	10	10	10	10	10
68	Acute COVID-19	5 to <12	10	10	10	10	10	10
69	Acute COVID-19	5 to <12	204.182	168.22	47.2591	50.5381	10	110.3
70	MIS-C	5 to <12	7520.22	2705.01	616.753	614.597	10	1016.9
71	Convalescent COVID-19	5 to <12	506.5	175.5	510.8	303.8	10	175.9
72	Convalescent COVID-19	5 to <12	340.2	249.9	445.4	121.5	10	57.4
73	Convalescent COVID-19	5 to <12	330.3	141.8	65.1	47.2	10	144.2
74	Convalescent COVID-19	5 to <12	193.4	103.3	52.4	68.2	10	53.1
75	Convalescent COVID-19	5 to <12	530.549	86.345	38.6932	10	10	28.8
76	MIS-C	5 to <12	746.079	181.882	210.202	181.882	10	227.3
77	MIS-C	5 to <12	448.8	58.7	513.2	80.4	51.5	152
78	MIS-C	5 to <12	112.878	202.223	132.03	69.7604	22	144.9
79	Acute COVID-19	5 to <12	10	10	10	10	10	46.8
80	MIS-C	5 to <12	725.107	603.598	65.4073	59.4197	10	541.1
81	MIS-C	5 to <12	60.7	10	113.4	10	22.8	10
82	MIS-C	5 to <12	5557	1703.5	966.3	1822.5	59.6	1009
83	Convalescent COVID-19	5 to <12	1433.36	209.057	273.127	106.01	26.9	368.3
84	MIS-C	5 to <12	1558.95	1126.72	812.024	497.069	10	622.5
85	MIS-C	5 to <12	1270.3	501.6	351.3	120.9	19.2	495
86	Acute COVID-19	5 to <12	10	10	10	10	10	10
87	MIS-C	12-21	1825.31	581.064	480.124	165.332	10	748.4
88	MIS-C	12-21	64.9819	69.3162	39.709	32.1439	10	62.5
89	Convalescent COVID-19	12-21	539.271	464.018	414.62	103.342	10	10
90	Convalescent COVID-19	12-21	10	10	10	10	10	10
91	MIS-C	12-21	709.7	80.4	101.2	55.8	36.4	166.1
92	Acute COVID-19	12-21	10	10	10	10	10	10
93	Acute COVID-19	12-21	10	10	10	10	10	10
94	Acute COVID-19	12-21	3074.6	397.6	1846.6	460.1	10	462.4
95	MIS-C	12-21	9003.3	3272.5	1967.8	927.6	53	2615.8
96	Convalescent COVID-19	12-21	411.9	36.8	10	10	10	10
97	MIS-C	12-21	97.887	76.3871	37.706	21.1596	10	82.5
98	Convalescent COVID-19	12-21	731.149	781.742	547.954	319.943	10	460.4
99	Acute COVID-19	12-21	24.8883	10	10	10	10	10
100	Acute COVID-19	12-21	4881.17	1439.93	1210.12	1168.94	10	1896.7
101	MIS-C	12-21	1315.9	336.9	216.4	45.6	10	525.7
102	Acute COVID-19	12-21	1902	1005.6	184.9	211.5	10	378.2
103	Convalescent COVID-19	12-21	1048.82	183.477	144.998	144.515	10	145.3
104	Convalescent COVID-19	12-21	516.353	167.988	200.624	82.5674	10	137.1
105	Convalescent COVID-19	12-21	799.598	187.157	147.165	87.5366	10	128.7
106	Convalescent COVID-19	12-21	1396.9	160.4	75.6	52.5	10	224.5
107	Convalescent COVID-19	12-21	1249.39	411.861	139.801	72.9216	28.5	118
108	MIS-C	12-21	1929.06	247.162	372.366	247.162	10	536.1
109	Convalescent COVID-19	12-21	364.579	328.426	292.151	207.34	81.1	247
110	Acute COVID-19	12-21	10	10	10	10	10	10
111	MIS-C	12-21	241	151.8	368.6	91.9	10	218.4
112	Acute COVID-19	12-21	810.731	196.435	108.539	41.0308	107.5	291.8
113	Acute COVID-19	12-21	10	10	10	10	10	10
114	MIS-C	12-21	881.4	579	355.7	134	44.2	478.1
115	MIS-C	12-21	69.3298	66.8398	42.2326	28.0126	10	54.7
116	MIS-C	12-21	282.923	165.87	42.5767	34.6569	25.9	130.6
117	MIS-C	12-21	10	10	10	10	10	10
118	Acute COVID-19	12-21	12950.3	2614	134.3	1001.2	10	156.7
119	MIS-C	12-21	946.2	104	84.1	60.7	10	199
120	Convalescent COVID-19	12-21	318.099	73.56	71.2768	49.1735	10	32.3
121	Convalescent COVID-19	12-21	1334.62	548.137	93.7172	85.4837	27.9	112.7
122	MIS-C	12-21	246	39.5	75.1	10	10	78.1
123	Acute COVID-19	12-21	1695.22	471.689	29.5252	30.331	10	385.3
124	Acute COVID-19	12-21	713.2	102.3	29.2	10	10	80.1
125	MIS-C	12-21	537.4	234.7	107.2	26.8	10	327.8
126	Acute COVID-19	12-21	3426.56	2037.5	1326.98	434.586	108.2	1377.1
127	Acute COVID-19	12-21	871.1	60.6	861.7	119.8	10	433.3
128	MIS-C	12-21	3412.1	906.3	228.4	329.8	10	988
129	Convalescent COVID-19	12-21	406.4	36.6	103.3	20.2	10	85.2
130	Convalescent COVID-19	12-21	10	10	10	10	10	10
131	Acute COVID-19	12-21	905.474	304.244	157.883	130.274	19.7	1291
132	MIS-C	12-21	506.2	92.8	141.6	54.2	10	244.1
133	Acute COVID-19	12-21	3823.2	1375.7	1726.9	717.2	10	2524.3
134	Acute COVID-19	12-21	10	10	10	10	10	10
135	Acute COVID-19	12-21	10	10	10	10	10	10
136	Acute COVID-19	12-21	485.8	230.6	208.4	73.5	10	262.7
137	MIS-C	12-21	6453.76	2702.15	2050.9	572.908	80.2	2116.1
138	MIS-C	12-21	121.165	100.463	38.2328	10	10	105.1
139	MIS-C	12-21	188.8	150.4	122.7	30.9	10	187.6
140	Acute COVID-19	12-21	10	10	10	10	10	10
141	Acute COVID-19	12-21	103.9	57.4	62.5	10	10	42.5
142	MIS-C	12-21	24430.1	22156.7	15229.4	8974.3	97.8	20054.8
143	Convalescent COVID-19	12-21	1515.34	643.412	244.396	140.986	10	181.8
144	Convalescent COVID-19	12-21	415.361	155.738	71.556	10	10	38.8
145	Convalescent COVID-19	12-21	587.312	973.096	662.411	348.623	10	132.9
146	Convalescent COVID-19	12-21	474.142	237.853	348.021	197.128	10	43.7
147	Convalescent COVID-19	12-21	976.891	162.601	170.318	135.008	10	149.1
148	Acute COVID-19	12-21	10	10	10	10	10	10
149	Acute COVID-19	12-21	149.6	66.6	257.7	79.2	10	128.5
150	MIS-C	12-21	818.525	410.086	236.027	166.233	10	195.4
151	Acute COVID-19	12-21	649.5	10	10	10	10	10
152	Acute COVID-19	12-21	5668.7	2677	1057.2	584.4	10	1827.9
153	Convalescent COVID-19	12-21	949.794	180.341	172.032	56.9215	10	297.5
154	MIS-C	12-21	10	10	10	10	10	10
155	Acute COVID-19	12-21	2601.5	946.3	462.5	230.8	10	796
156	Convalescent COVID-19	12-21	2124.35	631.472	227.285	141.252	10	157.5
157	Convalescent COVID-19	12-21	120.24	54.4556	86.6687	24.7258	10	10
158	MIS-C	<5	904.6	142	270.4	54.1	10	547.4
159	Convalescent COVID-19	<5	746.9	96.1	189	151.6	10	284.7
160	Convalescent COVID-19	<5	341.5	375.3	301.2	170.5	10	312.2
161	MIS-C	<5	211.522	152.915	161.866	70.8407	10	79.4
162	Acute COVID-19	<5	2865.7	493.8	121.3	30	10	10
163	Acute COVID-19	<5	10	10	10	10	10	10
164	Acute COVID-19	<5	215.2	10	10	10	10	10
165	Acute COVID-19	<5	10	10	10	10	10	10
166	MIS-C	<5	1043.7	219.6	2542.7	304.2	119.1	902.3
167	Acute COVID-19	<5	10	10	10	10	10	10
168	Acute COVID-19	<5	245.3	121.9	10	26.2	10	154.7
169	MIS-C	<5	221.9	29.9	596.1	36.5	10	126.9
170	Acute COVID-19	<5	10	28.9	10	10	10	10
171	Acute COVID-19	<5	86.4	10	10	10	10	10
172	Acute COVID-19	<5	10	10	10	10	10	10
173	Acute COVID-19	<5	32.4	21	10	10	10	10
174	Acute COVID-19	<5	10	10	10	10	10	10
175	Acute COVID-19	<5	22.3	10	10	10	10	10
176	Acute COVID-19	<5	10	10	10	10	10	10
177	Acute COVID-19	<5	10	10	10	10	10	10
C1	seasonal coronavirus control	<5	10	10	10	10	10	10
C2	seasonal coronavirus control	<5	10	10	10	10	10	10
C3	seasonal coronavirus control	<5	10	10	10	10	10	10
C4	seasonal coronavirus control	<5	10	10	10	10	10	10
C5	seasonal coronavirus control	<5	10	10	10	10	10	10
C6	seasonal coronavirus control	<5	10	10	10	10	10	10
C7	seasonal coronavirus control	<5	10	10	10	10	10	10
C8	seasonal coronavirus control	5 to <12	10	10	10	10	10	10
C9	seasonal coronavirus control	5 to <12	10	10	10	10	10	10
C10	seasonal coronavirus control	5 to <12	10	10	10	10	10	10

## Sheet: Sheet2
Source Data file for Fig 4
Sample	WA1/2020	Alpha	Gamma	Beta	Delta	Omicron
Vx-1	663.9	193.7	143.4	183	452.9	10
Vx-2	6220.4	2299.4	1717.2	1261.4	2442	128.6
Vx-3	672.7	187.5	77.2	188.9	435.6	49.1
Vx-4	1084.7	177.5	130.7	148.3	918.2	27.6
Vx-5	644.2	514	87.7	175.5	905.8	104.2
Vx-6	2772.3	1407.8	309.5	500.3	799.3	343.8
Vx-7	1199.3	1473.5	216.8	102.7	887.7	82.8
Vx-8	1363.8	1052.6	166.5	522	630.3	63
Vx-9	34708.7	5556.6	2546.3	1899.2	1828.8	239.5
